# Supplementary material for: Buoyancy-Free Janus Microcylinders as Mobile Microelectrode Arrays for Continuous Microfluidic Biomolecule Collection within a Wide Frequency Range: A Numerical Simulation Study
Source: Micromachines (Basel). 2020 Mar 10;11(3):289. doi: 10.3390/mi11030289 (PMC7142959; doi:10.3390/mi11030289)
Supplement: Supplementary file 1 [file micromachines-11-00289-s001.zip]

Archive with 6 entries (5 files):
- micromachines-719911-supplementary-for proof/
- micromachines-719911-supplementary-for proof/Supporting Movie 1í¬í¬Rotation and translation of the Janus ME by ICEP at 100Hz.mp4
- micromachines-719911-supplementary-for proof/Supporting Movie 2í¬í¬Rotation and translation of the Janus ME by eDEP at 10MHz.mp4
- micromachines-719911-supplementary-for proof/Supporting Movie 3í¬í¬Loading of SP by the mobile PP driven by ICEO streaming at 100Hz.mp4
- micromachines-719911-supplementary-for proof/Supporting Movie 4í¬í¬Loading of SP by the mobile PP driven by eDEP-enabled flow at 10MHz.mp4
- micromachines-719911-supplementary-for proof/Supporting Movie 5í¬í¬Biomolecule concentration using an array of Janus mobile electrode.mp4
